# Supplementary material for: Downregulation of miR-137 and miR-6500-3p promotes cell proliferation in pediatric high-grade gliomas
Source: Oncotarget. 2016 Feb 25;7(15):19723–37. doi: 10.18632/oncotarget.7736 (PMC4991414; doi:10.18632/oncotarget.7736)
Supplement: Supplementary file 2 [file oncotarget-07-19723-s002.xlsx]

## Sheet: Sheet1
	L1	L2	L3	H1	H2	H3	H4	H5	H6	pvalue
hsa-miR-31-5p	104.97	131.598	329.674	3.75555	2.02596	15.3349	16.8734	0.671956	21.164	0.00647433
hsa-miR-548ba	11.6796	148.581	235.439	5.75851	0.560373	13.5143	31.8496	3.73309	0.38558	0.0252155
hsa-miR-222-3p	4072.97	1835.19	1867.59	43.2305	106.73	136.299	273.971	177.994	655.357	0.00221951
hsa-miR-137	355.96	33.9664	123.844	16.8582	4.31056	12.3239	44.2827	11.4233	4.19853	0.0438081
hsa-miR-150-5p	67.6832	313.449	118.511	12.3516	2.50013	32.4554	12.9175	36.1363	9.08254	0.0200074
hsa-miR-221-5p	294.874	81.8676	160.184	8.2622	10.1298	11.0635	30.3157	7.54084	47.4263	0.00655847
hsa-miR-221-3p	6102.05	4771.71	4570.34	132.362	327.775	328.58	920.531	248.922	1770.92	3.54634e-05
hsa-miR-34a-5p	242.78	668.484	598.769	51.2424	4.43988	61.7948	77.9489	45.3944	149.305	0.00192238
hsa-miR-5683	295.314	112.612	204.322	3.33826	4.65541	109.515	17.9634	34.1951	12.767	0.00443469
hsa-miR-142-3p	61.1837	463.249	469.371	47.4868	10.2591	33.6107	75.1232	129.09	128.912	0.0267993
hsa-miR-29b-3p	537.304	229.135	299.066	65.889	30.0159	70.0924	137.463	106.007	57.3086	0.00376538
hsa-miR-6500-3p	22.5774	27.3473	29.7932	7.26072	4.35367	10.5034	7.91195	0.373309	5.1839	7.43787e-05
hsa-miR-142-5p	928.507	9193.56	5947.93	863.15	180.009	857.459	1245.28	1685.86	2363.09	0.038728
hsa-miR-223-3p	54.1955	269.662	243.752	24.9744	4.69851	26.3984	106.004	37.5549	74.5882	0.023567
hsa-miR-377-5p	45.1059	11.6269	16	5.04912	3.23292	8.96287	1.97799	12.6925	3.51306	0.0403378
hsa-miR-152-5p	6.8905	31.6148	14.823	2.33678	1.37938	1.61052	13.5633	3.50911	3.77011	0.045115
hsa-miR-22-5p	14.8561	14.6752	12.3954	3.50518	0.387951	5.67181	5.69176	2.46384	3.38453	9.27079e-05
hsa-miR-145-3p	88.3059	173.098	62.4553	30.8789	2.58634	33.0506	21.5157	37.6296	38.2152	0.0105839
hsa-miR-411-5p	5367.94	1555.35	1737.71	745.142	307.472	882.107	171.722	1702.36	729.474	0.0449788
hsa-miR-330-5p	577.336	228.358	253.242	67.0156	12.0265	47.055	170.591	230.406	42.4138	0.0237335
hsa-miR-369-5p	126.228	31.31	56.7173	32.5481	11.2075	16.4553	6.29727	27.7742	20.9498	0.0316269
hsa-miR-382-5p	215.707	57.9605	127.044	46.9443	19.0527	37.532	15.2184	45.0211	56.9373	0.0179229
hsa-miR-136-5p	600.109	307.047	487.707	150.681	61.1669	88.9634	49.7726	324.63	105.22	0.00484222
hsa-miR-494-3p	18.0814	16.7219	37.5909	5.25777	1.76733	4.27137	1.04954	21.7266	6.46917	0.0288988
hsa-miR-29c-5p	27.1222	11.5399	13.315	4.33974	2.54323	5.35671	8.43672	6.6449	2.05642	0.00981865
hsa-miR-409-3p	3954.36	1002.27	1774.83	932.836	190.01	453.01	158.966	521.886	1592.53	0.0464385
hsa-miR-22-3p	40554.8	59400.2	42270.3	7450.84	1569.15	15390.4	21677.1	27283.8	8404.33	0.00188149
hsa-miR-4705	8.40543	20.1185	28.9472	10.6407	0.474162	2.10067	6.98351	11.4233	2.78474	0.026229
hsa-miR-379-5p	225.138	76.2501	171.255	37.9728	22.3718	63.3353	12.4331	95.3431	53.0386	0.013689
hsa-miR-145-5p	154.205	322.441	153.839	27.6867	3.96572	60.1492	44.6864	196.435	47.9832	0.0316545
hsa-miR-29c-3p	2637.27	1589.39	1889.42	689.032	309.146	594.058	1030.75	716.623	413.398	0.00085265
hsa-miR-376c-3p	185.771	71.2132	135.243	47.6259	19.2969	33.0856	11.2221	79.7139	51.125	0.0108043
hsa-miR-744-5p	1340.71	422.097	446.824	193.369	178.371	297.735	264.849	328.512	120.515	0.0417577
hsa-miR-29a-3p	3066.8	1902.88	2288.21	855.082	381.434	788.779	1246.7	863.308	482.446	0.000749618
hsa-miR-326	48.6244	19.4218	19.6046	7.63628	2.62944	12.359	6.94314	16.3509	9.8537	0.0241854
hsa-miR-2682-5p	38.1176	11.714	23.9449	13.061	0.431056	1.85559	18.6496	11.8712	2.61337	0.0430306
hsa-miR-3943	12.657	5.05141	8.12875	3.54691	0.474162	0.700224	2.01835	7.46618	2.78474	0.0286575
hsa-miR-134-5p	661.976	273.342	457.067	135.158	34.0103	114.031	27.6111	274.158	332.927	0.0210106
hsa-miR-154-5p	40.6099	14.9365	29.646	9.47232	4.5692	6.79217	2.42203	20.2333	13.7095	0.0194091
hsa-miR-382-3p	42.3203	31.0052	44.2116	14.6049	4.52609	9.24296	3.26973	28.7448	20.1358	0.00524431
hsa-miR-346	15.1982	10.6689	10.4092	2.71234	0.560373	4.48143	5.69176	9.70603	2.39916	0.00858846
hsa-miR-30c-2-3p	126.13	197.527	168.552	37.3677	32.4154	69.8123	180.522	19.3747	11.5245	0.0336376
hsa-miR-126-3p	1301.91	2146.76	934.916	553.901	62.5894	628.416	1124.87	281.624	501.639	0.0216892
hsa-miR-598-3p	458.242	222.175	334.493	243.61	6.46584	104.683	152.709	183.071	104.578	0.0166819
hsa-miR-126-5p	10717.3	16644.7	7953.41	5233.1	674.387	6818.85	8687.6	1548.78	4948.61	0.0240686
hsa-miR-342-5p	45.2036	29.873	45.4989	17.2338	5.21578	22.022	17.1964	17.5455	18.5507	0.00161866
hsa-miR-30c-5p	2631.88	1687.79	1752.72	659.585	275.114	1083.04	1444.07	1129.98	418.183	0.0096686
hsa-miR-766-3p	8.35656	6.40135	8.27588	2.42024	0.560373	2.38076	2.34129	9.03408	2.27064	0.0422525
hsa-miR-664a-3p	66.3638	57.9605	88.9381	16.733	6.37963	35.2213	78.1911	17.9188	25.4911	0.0405888
hsa-miR-660-5p	217.515	560.01	642.465	230.674	98.2377	50.5912	341.667	328.363	155.56	0.0443497
hsa-miR-324-3p	26.2181	26.7812	25.2077	11.1415	2.43547	10.1532	5.18717	29.9394	10.9248	0.0407487
hsa-miR-324-5p	42.2226	31.7019	35.6047	28.5839	7.58659	11.6937	20.7891	17.3215	12.3385	0.00471992
hsa-miR-30e-5p	18661.7	23092.5	19527.9	9285.79	4684.15	9538.61	16273.6	11473.6	3826	0.00579671
hsa-miR-30d-5p	22998.8	23339.8	21865.3	9040.47	4603.05	11519.5	19065.7	9925.04	7421.01	0.00391053
hsa-miR-29a-5p	7.42805	6.27071	9.71036	3.79728	1.81044	3.57114	3.83487	7.16753	1.84221	0.0178286
hsa-miR-664a-5p	12.1195	5.74815	8.16553	3.92246	1.63801	6.37204	7.46791	2.98647	2.14211	0.0428719
hsa-miR-30a-5p	30865.1	31518.3	28814	14404.6	6829.35	15469	26112	16172.9	9144.36	0.00607579
hsa-miR-190a-5p	74.7203	40.9774	58.0047	40.5182	11.7247	22.6172	35.8056	42.5572	14.9519	0.0222707
hsa-miR-30b-5p	940.773	589.476	793.712	252.428	97.8354	353.158	559.273	760.231	300.324	0.0421904
hsa-miR-17-5p	36.1547	53.3482	64.9748	196.843	68.3224	128.409	108.836	117.58	159.441	0.0226551
hsa-miR-561-5p	3.1276	6.74973	2.57472	26.4557	42.4159	20.4815	46.7855	86.9064	38.9435	0.0257466
