# Supplementary material for: Downregulation of miR-137 and miR-6500-3p promotes cell proliferation in pediatric high-grade gliomas
Source: Oncotarget. 2016 Feb 25;7(15):19723–37. doi: 10.18632/oncotarget.7736 (PMC4991414; doi:10.18632/oncotarget.7736)
Supplement: Supplementary file 3 [file oncotarget-07-19723-s003.xlsx]

## Sheet: q0.01
Gene Symbol	L3	L1	L4	L5	L6	L7	L8	L9	H7	H8	H9	H10	H11
TOP2A	6.00682	3.62031	3.8699	4.70193	5.74784	3.52433	3.24859	5.15353	12.2548	10.3561	9.05179	10.3351	11.1128
ASPM	4.60666	3.20503	3.01032	3.5683	3.45698	3.08872	2.96284	3.89199	9.26041	9.47074	8.51967	8.35535	10.7126
PBK	6.80015	3.69617	3.24016	5.15739	4.9598	3.31355	3.02668	3.52653	10.532	9.58085	9.43425	9.40471	10.4914
TOP2A	6.54612	3.7695	4.29383	4.61515	5.01437	4.06734	3.86992	5.49406	11.7948	10.1564	8.62149	9.75612	10.916
DLG7	4.0284	3.18979	2.9838	3.48858	3.20892	2.98115	2.84143	3.1783	10.3627	7.4097	7.83239	7.60385	9.62566
RRM2	7.08089	3.18614	3.79806	5.53693	5.79234	3.12877	3.32909	5.82466	11.1085	9.32537	7.44379	10.0271	10.9832
DTL	5.54775	4.10961	3.32165	4.69496	5.38485	3.54725	4.51209	4.9688	9.40583	10.2403	8.13885	9.27447	10.7005
NEK2	4.18127	3.51252	2.95791	3.4533	3.12975	2.87655	3.29248	3.43822	8.56999	8.52604	7.46015	7.5468	9.71566
CENPF	6.42792	5.47853	5.43618	5.74773	5.70559	6.07981	6.09879	6.31008	10.921	10.45	10.3683	10.8675	11.8523
NUF2	4.9605	3.90932	4.14459	3.61152	4.61134	3.57867	3.40136	4.03271	9.65257	8.59551	7.99223	8.06312	10.4036
KIAA0101	7.60325	4.31735	5.3871	6.29444	7.40815	4.36764	3.91293	6.70861	11.3463	10.0176	8.26682	10.5574	11.9462
SOX11	6.64591	7.32171	3.79159	6.46924	5.94208	5.34933	6.18705	4.19425	9.10229	9.754	11.0829	11.2154	10.9026
BIRC5	6.16556	4.51281	4.06857	4.98906	4.76889	4.0906	4.2562	4.55208	9.78388	9.229	8.49483	8.54974	10.6328
NUSAP1	7.10476	4.37206	5.36498	5.92052	6.14955	4.72964	4.11855	6.148	10.9213	9.24973	9.34699	10.086	10.9473
SOX11	7.96344	8.67918	5.22207	8.07699	7.55639	6.13017	8.35371	6.29157	10.5963	11.4537	12.1533	12.8799	12.417
TOX3	4.13496	8.48004	2.88793	4.48302	4.75956	5.06152	5.34581	3.27879	9.33452	8.68018	10.4603	9.59564	8.98767
TOX3	3.86483	8.54114	2.7084	4.51437	4.58647	5.26979	4.79985	3.12877	9.18496	8.60705	10.3263	9.26747	9.0016
TTK	4.4878	2.82497	2.95152	4.0268	3.91159	3.17757	3.43073	3.82556	9.06239	7.32989	7.74313	7.59282	9.16296
CDC2	7.65084	4.7069	5.01636	6.2449	6.89281	4.73333	4.19865	6.73732	11.0322	10.0232	9.56828	9.85881	10.8257
MLF1IP	6.68913	4.4878	5.58237	6.22846	5.17279	3.99955	5.02662	5.6262	10.3601	9.88604	8.6575	9.80389	10.4319
CCNB2	5.64519	4.36681	4.53111	4.85623	4.62597	4.2183	4.62586	4.71922	9.95384	8.04374	8.63267	8.81966	10.3692
SOX11	6.90489	7.43945	3.90355	7.52986	6.84765	5.62044	7.25879	5.55601	9.35176	10.063	10.535	12.1572	12.0925
MGC39900 /// TMSL8	8.94448	6.4574	6.31614	8.59244	6.43387	4.64996	5.67166	3.18582	10.1481	10.8836	10.1663	10.4573	11.8559
CDC20	4.83525	3.44603	3.91841	4.44282	4.34366	4.44935	4.69416	5.07137	9.48782	7.53365	8.81106	8.35919	9.85304
KIF11	5.63601	3.37708	4.12608	4.88141	5.11625	3.90701	3.31929	3.71185	8.94624	8.36394	7.54359	8.50701	9.93243
KIF20A	4.63706	3.29738	3.47107	3.80838	3.69878	3.39855	3.39149	3.77364	9.11915	7.25605	7.39023	7.03235	9.17779
BUB1	4.19719	3.0853	3.37652	3.78524	3.9246	3.14851	3.1392	3.52484	8.78844	6.68559	7.31176	6.98512	9.33629
TPX2	6.3589	4.97175	5.25319	5.85624	5.70005	5.09567	4.56225	5.57869	10.2809	8.91219	9.18514	8.86209	11.214
UBE2C	6.41404	4.8651	4.87167	5.32688	5.29423	5.36608	5.07654	6.58479	10.3357	9.50917	9.12328	8.99821	10.7223
CEP55	4.07487	2.70664	3.51826	3.79038	2.82169	2.89177	2.97357	4.07487	8.22284	6.82835	6.95406	6.2274	9.7544
TOX3	3.67354	8.02453	3.75208	4.59288	4.51559	5.06609	4.98079	4.00645	8.93328	8.2574	10.1367	9.28122	8.60463
CENPA	4.74332	4.23206	4.20706	4.16904	4.25008	3.72089	4.19865	4.55503	9.77312	7.83671	7.79637	7.7247	9.18209
CDC2	6.53402	4.3698	4.71854	5.64472	5.72977	4.28924	3.85371	5.21922	10.0633	8.66174	8.4887	8.51095	10.3519
NCAPG	3.66134	3.20319	2.82438	3.09333	3.22485	2.87655	2.78098	3.38663	8.50103	7.07345	5.70541	5.75854	9.32201
BUB1B	6.00336	5.0543	5.26008	5.57491	5.22726	4.93626	5.22268	5.33567	9.39493	9.05102	8.51928	9.40114	10.7499
KIF14	3.67771	2.5738	2.98176	3.45102	3.06382	2.94268	2.7086	3.44262	7.3486	7.23499	6.94812	5.65001	8.7105
GTSE1	4.17615	3.72245	3.58931	3.57448	3.37386	3.57733	4.25343	4.774	8.36944	7.60383	7.63824	7.88445	8.18639
---	4.48995	3.71578	3.35852	3.67457	3.71939	3.50168	3.54676	4.48995	8.28331	7.24742	7.33927	7.76472	8.62554
CENPF	4.53564	4.11229	3.615	3.75732	3.93121	4.61652	4.83877	3.47445	8.42149	8.96805	7.53517	7.41724	8.34089
MCM10	4.13235	3.27884	3.43678	3.5683	3.45698	3.20967	3.56943	3.69301	7.91822	7.77309	6.42558	6.40047	9.32651
KIF15	4.59983	4.29906	3.50451	4.10832	4.62164	4.04487	4.24576	4.62737	8.9192	7.09791	7.68252	8.63176	9.07741
KIF23	3.31515	2.94374	2.69388	2.97248	3.07191	2.80632	2.84092	3.16905	7.45049	5.9924	6.14556	7.1402	8.26709
KIF14	5.0924	3.88789	4.36423	4.98492	4.34222	4.39308	4.46889	5.50749	9.02025	8.3458	8.965	7.34788	9.57926
NUSAP1	5.81531	4.14956	4.16899	5.41078	4.61134	4.19685	4.37572	5.40002	10.052	7.75431	7.60219	8.72307	9.79695
NCAPG	4.21891	3.76632	3.58861	3.64165	4.05473	3.3155	3.68651	4.70158	8.51451	7.67595	6.95015	6.75267	9.48575
FOXM1	5.41623	3.96323	4.02031	4.79983	4.46038	4.39442	3.79749	5.4322	9.19498	7.82509	7.76862	7.52932	10.3618
RRM2	6.67226	4.35754	4.63222	5.49969	5.64903	4.46301	5.2308	6.06263	11.2776	7.77467	7.79135	8.8873	10.8621
CASC5	4.59583	3.35478	3.76451	4.05356	4.25008	3.54371	3.1418	4.59583	8.03317	7.05004	7.81223	7.56395	8.98455
DTL	4.82752	4.03361	3.76992	4.2183	4.13929	3.89703	4.43146	4.98212	8.82125	8.97835	6.44903	7.14145	9.90093
DEPDC1B	3.19732	3.26257	2.84969	2.89029	2.75133	2.79054	2.81149	3.1264	7.29616	6.82623	5.80305	6.69288	7.81475
PRC1	6.3316	6.26734	4.60846	5.6509	5.78537	5.46966	4.23859	6.16373	10.0799	8.09676	8.81908	9.25914	11.0068
CCNB1	6.04287	5.79581	5.77337	5.75523	5.73022	5.66238	3.46206	4.49085	10.2367	8.91745	8.35606	8.32003	10.2635
NDC80	5.54775	3.583	3.86901	4.42309	5.96865	3.35087	2.75301	3.95265	8.62585	7.92181	7.09408	7.54318	9.02755
CDCA7	5.5456	5.13243	4.63584	5.60973	6.29934	6.57318	4.4938	4.48982	9.53787	8.88157	7.99839	9.32098	9.9534
CENPK	5.0924	2.76558	3.03257	3.76338	4.19786	3.36718	2.99715	4.33056	8.84943	7.44031	5.81215	6.88425	8.12296
---	4.02673	4.13118	3.3802	3.89521	4.08177	3.90264	3.74367	4.67588	6.80562	7.81074	6.64384	7.52106	9.36285
EZH2	5.544	4.45276	4.49985	5.544	4.76346	3.66299	4.46479	5.4453	8.86867	8.25897	7.89421	8.30913	8.88959
KIF4A	5.47763	4.80558	4.47656	4.98586	5.05943	5.35944	5.62215	5.24992	9.1663	8.44061	8.12346	8.18941	9.46038
MND1	3.75888	2.85233	3.14019	3.12923	3.33875	2.47411	2.85528	2.85586	7.27571	7.13915	4.39879	6.21472	7.92611
CDC2	6.1666	4.62783	4.78472	5.43739	5.64106	5.12588	3.88679	5.35893	9.40577	8.32764	7.83015	7.72154	10.0154
SPAG5	4.85326	5.92701	4.97915	4.78576	5.05152	5.27771	5.68249	5.21159	10.0425	7.61696	8.33906	7.72938	10.0083
RAD51AP1	5.86768	4.75741	5.26472	5.49039	5.23913	4.76996	3.99481	5.72609	9.54894	8.17544	7.49262	7.99965	10.0224
TYMS	8.37733	6.00756	8.66076	6.9992	8.84271	7.26425	5.86458	6.40815	11.1612	10.5129	9.69454	10.643	12.0303
MAD2L1	7.17722	7.13786	5.87529	7.13786	6.30182	6.49893	5.35269	5.5793	11.0111	10.5615	8.44625	9.02027	10.3519
CENPE	4.77922	4.13554	4.04788	4.63714	4.22975	4.44936	3.71387	3.77269	7.76018	8.00088	6.90412	7.11401	8.74814
HMMR	5.05833	3.54533	3.67527	4.6452	4.8997	3.98919	3.73695	4.72847	9.13594	7.19239	7.66896	6.57375	8.24917
MELK	6.27032	5.31026	5.50025	5.79168	5.1435	5.02897	4.91641	6.19376	9.51924	8.55869	8.42301	8.44417	10.0351
CDKN3	6.66838	6.02305	5.10314	5.93984	5.23503	5.1739	4.26891	5.3546	10.586	8.10154	8.20841	7.67886	10.1252
TYMS	6.97627	4.61489	6.62074	5.75066	7.34658	5.57708	4.90351	4.63001	9.73081	8.9013	7.94512	8.74833	10.8966
KIF2C	5.69922	4.40494	5.12064	5.17214	5.26589	5.37032	5.1168	5.65121	9.5185	7.50241	7.77163	8.09957	10.3004
CDKN3	6.51461	6.62746	5.58456	5.66485	5.86768	5.70886	3.9781	5.5221	10.7679	8.2205	8.51155	7.8994	10.0218
AURKB	4.70906	4.51324	3.81746	4.29864	4.35918	4.11435	3.60436	4.33838	8.65129	6.03558	7.12337	7.33853	8.88454
CCNA2	5.22809	4.62272	4.25981	5.43615	5.07882	4.34441	4.98925	5.29504	9.23008	8.11584	7.43003	7.8073	8.87901
CKS2	6.8187	5.93077	7.59218	7.26236	5.80617	7.1971	8.64465	6.94293	10.7536	10.4746	10.1227	10.0458	10.5587
FAM83D	5.14643	4.74351	5.02615	5.59587	3.38797	3.84586	3.76311	3.43651	8.6369	7.58338	6.7097	7.00988	8.66431
MAD2L1	6.28705	5.51519	4.65944	6.08333	5.34282	5.2731	4.16953	4.00645	9.72167	9.05223	6.82395	7.31571	9.66809
FANCI	6.07256	4.63418	5.38952	5.49461	6.41057	4.62192	4.79748	5.31516	8.79039	8.03886	7.43854	8.30041	10.7749
ZWINT	7.05098	5.83571	6.02154	6.83231	6.88299	5.90158	5.74224	6.24949	10.6213	8.91094	9.07905	9.14719	10.1559
MCM10	3.12292	2.85586	3.10715	2.99983	3.13604	2.71047	2.77136	3.37298	6.52534	6.2408	5.39579	5.18142	7.94857
CHEK1	3.38971	2.50304	2.55435	3.38971	3.31042	2.55723	2.6679	2.69955	6.45286	5.65835	5.18452	6.03329	7.26168
---	3.48756	3.92914	3.57964	4.73248	3.04759	3.64853	3.99608	2.85586	7.47553	7.5869	6.71838	7.1194	5.41404
DEPDC1	3.7795	3.40841	3.53858	3.47317	3.43151	3.45011	3.24234	4.02137	8.14325	5.72239	6.71068	5.01302	7.95764
CCNB1	4.94525	5.50904	4.8515	4.70569	5.16524	4.95116	4.07638	5.13283	9.15362	7.79909	7.73931	7.62298	8.07621
GJC1	5.86119	6.24852	6.59731	6.45264	7.6413	6.5652	6.5862	6.73805	10.4821	7.80142	9.99379	10.4451	9.9994
---	7.70152	6.42618	7.0111	6.88841	6.67927	7.42073	6.36176	6.70095	11.2548	9.22156	9.57663	9.37129	10.8513
CDC6	3.51481	3.27945	2.9735	3.10492	3.8806	3.46156	3.10569	3.57268	7.89933	6.0274	4.94636	5.9242	7.78027
CCNA2	4.25605	3.08004	3.28422	4.11811	3.13624	3.37831	3.35368	3.34286	7.53374	6.48399	5.14023	5.86304	8.03727
MKI67	4.54112	3.633	3.90076	4.14627	4.25008	4.16613	3.76547	4.64074	7.46405	6.58728	6.71823	6.42168	9.0279
CDCA3	5.24591	4.21455	4.68376	5.12241	4.80108	4.54767	4.7715	4.7249	8.47055	7.35756	6.90868	7.9618	8.66807
SOX4	5.17877	4.85341	6.65291	6.50454	4.68795	5.56975	6.82884	5.74599	8.16835	8.04027	9.98508	10.0243	8.06674
SPC25	3.94006	3.55695	3.32063	3.94006	3.26578	3.10798	3.04449	3.53185	8.50103	5.65399	5.33023	5.87612	7.43795
AURKA	4.8641	4.40373	4.94878	4.91513	4.46021	4.7099	5.26376	4.78987	8.52954	7.24237	7.70225	6.91118	9.04952
NT5DC2	6.61465	6.88527	6.36006	6.47236	8.33999	7.02507	5.89537	4.35377	9.65795	8.00207	9.56567	10.6547	9.93344
GTSE1	3.535	3.76735	3.51908	3.34709	3.4502	3.43388	3.02753	3.69011	6.77415	5.62584	6.71137	6.66394	6.91743
TRIP13	5.60973	6.20496	5.10204	5.14078	4.77989	6.30122	5.36445	5.38777	8.87608	7.87361	8.19995	7.36963	10.3768
MCM7	7.8294	6.50569	7.39023	7.24739	8.10766	6.80553	5.91363	7.57471	10.1352	9.55865	9.30875	10.0126	12.0713
PTTG1	9.03212	7.56206	8.10493	8.63257	6.9908	6.80068	6.78519	7.76555	11.4534	10.5898	9.86841	10.2572	11.5755
FAM64A	6.24965	4.94182	4.83715	5.69441	5.5734	5.45935	5.21575	5.52248	10.1776	7.29822	7.72566	7.59303	9.57051
OIP5	4.98292	3.68997	4.72096	4.44443	4.7302	4.04476	3.90706	3.67093	8.29712	5.60822	6.87134	7.24343	8.49384
CHEK1	4.76889	3.51968	3.53767	4.76889	4.53773	3.65636	3.46448	4.60348	7.84056	6.95496	5.86711	6.51554	8.22084
MKI67	4.75041	4.22116	4.2473	4.24927	4.12706	4.2506	4.34101	5.02675	7.49263	6.97885	7.03228	6.88654	8.45834
GINS1	6.53539	5.84187	4.92476	6.21702	6.82787	5.86388	5.93077	5.95705	9.97144	8.60926	8.05852	8.51003	9.73964
MKI67	4.33498	3.85664	3.51716	3.76304	3.85934	3.93451	3.9172	4.18745	6.92361	6.34446	6.30077	6.70615	8.08701
LOC401074	3.33288	3.89575	3.68642	3.88459	3.22523	3.48854	3.80796	3.40004	7.20298	4.22949	6.50365	6.86993	7.6794
MKI67	5.96547	4.21431	4.77643	4.97331	5.0724	5.24849	4.77202	5.04504	7.91684	7.31835	7.47502	7.46431	9.39835
HJURP	5.33595	4.4778	4.65115	4.87708	4.79267	5.27408	4.57741	4.2923	8.6579	7.22151	7.23728	6.36781	8.9551
AURKA	5.38464	4.94787	5.17011	5.42726	4.14892	4.91673	4.90735	5.29181	8.45637	7.34112	7.76331	6.90397	9.07577
DEPDC1	3.93676	3.82301	3.40017	3.61662	3.55012	3.58523	3.55936	3.33187	7.96223	5.76516	6.54022	4.67928	7.34259
BIRC5	5.21438	3.89199	4.39424	4.60367	4.29836	4.95105	4.98676	4.57928	8.25684	7.52812	6.2606	6.32588	8.94496
HN1	9.05125	7.45204	7.51988	9.13188	7.44357	7.76515	7.23756	6.99987	10.7064	10.3011	10.4785	10.384	11.4952
MEX3A	5.97914	6.05096	6.62692	6.63323	6.95317	6.13449	6.39509	6.148	8.33767	8.2067	9.17143	9.97957	10.3295
KIF18B	6.58363	5.0998	5.89029	7.37561	5.21922	4.90351	5.19314	4.98906	8.92113	7.55509	8.07369	8.05287	9.86892
SGOL2	5.38051	4.93715	5.36253	5.20311	5.67623	5.00455	4.54764	4.79067	8.68551	7.41229	7.78388	7.1159	8.74091
CDCA2	4.74332	4.22486	4.39538	4.3426	3.8128	4.11089	4.11055	4.55798	7.58846	7.13724	7.01453	5.45954	8.39188
SOX4	9.00213	8.1917	10.3692	10.507	8.37184	8.76789	9.33136	7.99342	11.6999	11.7944	12.1352	12.4412	11.323
MCM2	7.27116	6.2832	6.06165	6.61539	7.43132	6.53181	5.42962	7.04008	9.7635	8.46187	8.84512	9.61379	10.2834
HELLS	5.14479	4.65101	4.69922	5.09254	4.37956	4.27612	4.24577	4.85475	6.1558	6.71179	7.24631	8.15293	8.93668
PRR6	9.01188	8.58566	7.29062	8.7281	7.90312	7.37377	6.24059	6.03894	9.44446	10.7491	10.2354	10.327	11.1396
C6orf173	6.33559	5.92697	5.88542	6.3577	5.28793	5.06615	4.94146	5.96946	9.58901	7.95144	7.252	7.79617	9.61759
TK1	5.83708	5.34573	5.08952	5.49001	5.14953	5.55648	5.46162	5.83708	9.06778	8.33937	6.96022	7.07978	9.40115
LMNB1	5.47326	4.011	4.46748	4.71197	4.11838	4.19882	3.95426	5.31904	7.68835	6.31866	6.49065	7.34579	8.29642
TIMELESS	6.36276	4.95708	5.93694	6.00163	6.26405	5.52643	5.46996	6.36276	8.71513	8.16977	8.06109	8.01374	9.80101
FANCD2	4.63469	3.94955	4.07475	4.02343	4.14945	4.41691	3.95065	5.11257	7.86768	5.79934	5.88511	7.51939	7.83059
PRR6	8.77081	8.86045	7.60678	8.80806	8.03459	7.01121	7.20638	6.61128	9.45056	10.8904	10.6379	10.5283	11.2329
CENPH	5.58468	3.95424	4.9656	5.26249	5.39434	4.58502	3.52951	4.34229	8.04181	7.69553	5.40427	7.10703	8.62668
---	4.27503	3.08688	3.33288	3.64165	3.72023	3.72682	3.99788	3.96903	5.10151	5.46812	6.22736	6.95951	8.11482
DEPDC1	3.08705	2.58067	2.72504	3.05233	3.00243	3.02139	3.02448	2.91447	6.82101	4.05152	5.30575	4.8998	6.80641
SOX4	6.63813	6.97883	7.92106	7.78184	6.53792	6.8921	7.97277	6.86439	9.60032	9.45535	10.5113	10.5428	9.10387
---	6.09682	7.33601	6.95048	6.93819	6.06447	8.44844	8.81339	7.71205	8.83288	10.7937	9.45568	10.2473	10.2807
CDC25A	4.75712	5.40462	4.12753	4.51853	5.11438	5.21629	5.24883	4.91292	8.19603	6.73923	6.79433	7.27465	8.61954
HMMR	4.69283	4.07179	4.21212	4.4411	4.20798	4.39685	3.87064	3.98495	7.97481	6.27714	6.82878	5.74534	7.35637
MCM7	7.38883	6.9025	7.59629	6.95406	8.00335	6.85742	6.93958	8.15418	9.56024	9.49921	9.18823	9.93383	11.5649
HELLS	4.61134	3.33176	4.43761	4.67717	3.31953	3.52605	3.35116	3.96	6.04796	5.77068	5.66713	6.49883	8.45792
SGOL2	4.81942	5.47575	5.36646	4.96032	5.70881	4.95904	5.68575	5.73215	8.51721	7.55829	7.53378	7.63458	8.36493
MCM10	4.21647	4.37332	4.34646	4.11396	4.32595	3.81267	3.99025	3.79413	6.6323	6.46077	5.59826	6.42937	8.32053
NETO2	7.00486	6.5461	5.87451	6.47878	6.05792	6.303	4.87619	4.831	10.0799	8.20444	8.26565	7.85743	8.40181
ECT2	6.3038	6.02908	5.94347	6.5175	6.93913	6.185	5.79885	5.43508	9.16876	8.23135	7.82952	8.41612	9.81086
KPNA2 /// LOC728860	8.92979	9.16591	9.13012	9.50612	8.38947	8.68942	8.27106	8.45432	11.877	11.1311	10.6878	10.6311	12.4648
CKAP2L	4.73201	3.89199	4.36338	4.4519	4.19721	4.21838	4.15887	4.86116	7.92901	5.69494	6.35644	6.58025	7.90803
KIAA0101	4.91362	4.48882	4.52646	4.54999	4.65957	4.13419	5.07048	5.83075	7.60464	5.73184	6.6394	8.60963	7.87702
DBF4	6.35193	5.90884	6.38854	6.71142	5.28461	5.84206	5.38029	5.7889	9.05212	8.91199	7.86703	7.71597	8.81532
SOX4	6.98154	7.00657	8.52981	8.25943	6.11073	6.98154	7.55856	6.59487	8.99953	9.62746	10.3216	10.3072	9.48761
---	5.62754	6.72108	5.67873	5.25203	6.3855	6.30296	7.39411	6.55935	7.40733	8.95315	8.28877	9.6087	9.39458
MLF1IP	3.47755	2.81668	3.15112	3.37351	3.09429	2.7019	2.96974	3.19116	6.31574	4.92423	4.64833	5.95765	6.03924
RNASEH2A	7.39881	6.73356	6.95895	7.08978	7.57214	6.88038	5.81533	7.22858	9.93527	9.06471	8.64274	8.83674	10.7186
NEIL3	3.80334	3.44477	3.46648	3.60231	3.28028	3.73887	3.3964	3.79215	7.47104	6.71983	4.83122	4.8221	6.3822
MCM8	4.25981	3.61668	4.07863	3.75619	3.9518	3.72984	3.53148	5.00277	6.87771	5.66369	6.52387	6.09511	7.14504
GINS2	6.19835	5.8409	5.56481	5.61873	7.82806	6.28783	5.95803	6.18012	8.20122	9.02865	7.14342	9.17982	9.7133
C11orf82	4.7416	4.20501	4.6361	4.65951	4.43574	4.73413	4.7288	4.7319	7.94109	6.23367	6.13764	5.90997	9.09721
CDC25C	4.13514	3.68313	3.77364	4.0187	3.9092	3.82931	3.62169	4.26905	6.78272	5.49293	5.85747	5.83064	7.74689
SGOL1	3.23458	2.95504	2.9324	3.17811	3.26954	3.54898	3.40136	3.55296	6.0556	4.3405	6.25946	5.79817	5.99411
STIL	4.77646	4.61907	4.83525	5.22367	5.08152	4.8812	5.32034	5.51621	8.14387	6.43619	7.11742	7.05441	8.54474
NCAPH	5.60056	4.75779	5.02714	5.26983	5.03843	5.1661	5.04149	5.49847	8.33225	6.92259	6.56769	7.12275	8.89104
ZNF367	6.36024	4.69001	6.05321	5.85624	5.50953	4.44589	4.40399	4.79911	8.86614	7.23638	6.45082	7.97825	7.69027
---	3.48119	3.29285	2.9203	3.22942	3.05356	3.38317	2.77888	4.06848	5.63333	4.30701	5.927	5.66785	6.73632
NDE1	5.82919	5.42254	6.93576	5.89203	6.19457	6.15832	6.06667	7.29764	9.71599	8.05513	8.19671	7.31487	9.67851
CDC25A	3.09119	3.31489	3.12693	3.17297	3.13385	3.05408	3.48656	3.41326	6.48086	4.14831	5.14924	5.35863	6.81367
IQGAP3	4.8296	4.44753	3.89771	4.63688	4.01143	4.53057	4.43476	4.62551	7.25037	6.72881	5.91052	6.54511	7.51629
SALL3	5.31535	5.07134	5.09069	5.69357	4.51853	6.86001	6.03417	5.24248	6.68276	8.01164	7.3565	8.15643	8.99516
E2F8	2.95423	2.86058	2.71282	3.0153	2.7822	2.84082	2.81997	3.18719	6.79867	4.00312	4.20875	5.88126	5.33882
FAM72A /// FAM72B /// FAM72D /// GCUD2	7.44367	6.11416	6.70266	6.47928	5.90663	5.33102	6.06852	5.87696	9.38828	8.55886	8.01084	7.69448	9.28501
SHCBP1	5.51351	4.72129	5.39321	4.80881	6.8154	4.72964	4.69284	5.42118	8.47209	7.12121	7.37581	7.05747	7.91553
FAM54A	3.72465	2.98906	2.75643	3.71811	3.62931	2.93598	3.55649	4.01429	7.21549	5.65399	4.74841	5.49691	5.57219
HMGB2	10.4735	9.03	9.58221	9.2718	10.5476	9.54134	8.92012	8.76697	12.3882	11.6202	10.9788	11.9501	12.2161
EME1	4.95653	5.07779	5.52481	5.72158	5.57426	4.03764	4.59077	5.70896	7.76298	6.81287	7.61237	7.04827	8.06437
THOC4	7.79653	6.43884	6.97632	7.44929	7.62366	5.86388	5.82483	6.75236	9.85367	8.23842	8.52954	8.89408	10.2032
CBX2	5.333	4.76857	5.42722	5.19822	5.39952	5.51056	5.53744	5.4653	7.76045	7.73567	7.69944	8.1287	6.80267
CDC45L	5.40298	4.59098	4.69523	5.08631	4.94875	4.81706	4.91987	5.15087	7.69688	7.48308	5.65784	6.57107	8.71852
ODC1	9.88606	9.30382	9.46359	10.116	10.5338	9.18447	8.35314	8.72296	11.7144	11.184	11.0324	11.9687	12.6475
FAM60A	5.80387	4.13225	5.92709	5.94057	5.83171	4.59039	4.49962	5.81856	7.281	7.68445	7.31487	6.72462	8.89032
NCAPD2	6.07743	4.93677	6.00778	5.98274	5.61646	5.9175	5.45846	5.67352	8.56873	7.23146	7.24677	7.29375	9.50729
CDCA5	5.96451	5.6344	5.45084	5.82978	5.84178	5.42159	5.39827	5.95782	8.13055	6.53906	7.63591	7.91314	9.416
BCAN	9.30511	8.89606	8.93358	10.0443	8.35472	8.73954	8.46787	7.71245	11.324	10.5679	11.3599	10.0719	11.7825
LOC201725	5.97017	4.91135	5.98866	6.11908	5.96964	5.56866	3.72907	4.62956	8.08187	7.20943	7.07301	7.39012	8.05586
CENPN	6.18015	6.32739	5.30037	6.18506	5.1626	5.16162	4.95264	5.29188	8.02407	7.54606	6.83606	7.63083	8.6713
SALL3	4.75147	5.28462	5.22808	5.18479	4.28834	5.98315	5.86794	4.75799	6.60126	7.6363	6.93079	7.50176	8.02532
VASH2	3.03711	3.57806	3.09429	3.535	2.76919	2.93817	3.24276	3.96469	4.94458	6.35184	5.01189	6.3374	4.55404
PLK4	3.76677	3.58274	3.16894	3.535	4.33415	3.45983	3.49764	3.05755	7.12853	6.00611	4.79451	5.58452	5.07634
CTPS	6.17691	6.62019	6.19631	6.70094	4.91883	5.76218	5.53588	5.32804	8.54264	7.5326	7.89349	7.74841	8.63919
PLK4	5.64213	5.34308	4.63665	5.35712	5.79298	5.04536	4.86346	4.7723	8.54767	6.89301	6.66878	7.23103	7.31503
WHSC1	5.92713	4.83856	4.97088	5.50481	5.86788	5.43456	5.16861	5.68453	7.36487	6.47385	7.74626	7.65189	8.62197
LMNB2	6.79475	5.99998	5.86958	6.6063	6.5015	6.43016	6.30683	6.44782	9.02436	8.07629	8.24171	8.0248	9.16879
BIRC5	5.4356	4.74352	4.54538	5.1383	4.99988	4.68641	4.76889	4.44475	7.6875	6.52044	5.89768	6.31411	8.48458
---	4.85864	4.86139	4.37669	5.03931	4.00194	4.77296	4.46643	4.43574	7.06431	5.70774	6.23527	6.2699	8.37526
SKP2	6.47112	6.47827	6.78198	6.83745	6.34074	7.44864	7.04511	7.14127	9.36927	8.07323	8.29953	9.21373	9.72209
MEX3A	6.01489	6.34589	6.39158	5.76198	6.44403	5.85657	6.55088	5.94185	7.39996	7.9408	7.9586	8.80707	9.06887
NCAPG2	6.04723	5.5833	5.98776	5.9193	6.12269	5.56752	5.26729	5.61103	8.37225	7.1785	8.12179	7.43574	8.02253
BAZ1A	6.44996	5.62173	7.47405	6.99331	5.90067	5.78792	6.09782	7.07429	9.65318	7.74955	8.31884	7.84256	8.87411
ORC6L	6.30812	6.86966	6.47225	6.38018	6.54336	6.73873	7.78794	7.39514	8.64557	8.72907	8.69225	8.88634	9.40936
---	4.84075	4.74297	4.51768	4.60187	4.64583	4.80057	4.90054	4.89795	7.88859	7.72884	5.68367	5.63511	7.0638
ESPL1	5.90839	5.42485	5.60538	5.64692	5.48778	5.61808	5.3189	5.67719	7.67035	7.13554	7.24707	7.70157	8.45078
TUBB	10.285	10.089	9.78348	10.2556	10.0346	9.73356	8.25469	9.55361	12.2262	11.5442	11.168	12.0878	11.9893
MEX3B	4.28255	4.44556	4.34248	4.92321	4.04335	4.56438	4.5089	3.89392	6.17778	4.91333	6.78641	6.70165	7.48478
TMPO	8.85507	8.59208	8.9305	8.24829	8.72027	8.32371	7.00627	8.12776	10.4585	10.2712	9.85777	10.3351	10.9729
DSN1	5.892	5.60973	5.68295	6.11845	5.60458	5.52266	5.56316	6.17829	8.41942	7.25354	7.49214	7.08392	8.7354
GTSE1	3.59362	3.69617	3.58841	3.5042	3.45698	3.55172	3.39888	3.99384	5.93454	4.44831	5.65054	5.185	6.88707
CENPM	5.82087	5.77986	5.27893	5.36692	5.63967	5.37895	4.77702	5.73664	7.83265	7.03736	6.70921	8.088	7.77374
PLK1	4.63537	4.63045	4.78107	4.81539	4.74859	4.44899	4.96552	5.35952	7.2355	5.99383	6.6033	6.57595	7.62284
EPR1	4.96862	4.8581	4.97438	5.06939	4.89185	4.89474	5.07227	5.12755	7.99085	6.56828	7.03409	6.41086	6.94618
RACGAP1	8.14947	7.58652	7.82875	7.99926	8.33735	7.52413	7.61236	8.86938	10.097	10.0649	9.63975	9.68966	10.4801
RFC4	7.33008	7.085	7.23893	7.1783	7.61652	6.51565	5.82343	6.44912	9.25027	8.25552	8.42242	8.52502	10.0752
ASPM	2.7738	3.02492	3.02492	2.7532	2.77525	2.68497	2.53004	2.7738	4.76064	4.56083	4.54684	3.96329	6.12778
CDCA3	5.76364	5.0578	5.28331	5.19493	4.46398	5.06165	4.70536	5.20105	7.70306	6.44275	6.12243	6.90341	8.26679
HUNK	7.24026	6.71409	5.50088	6.62528	5.47171	5.78084	5.84843	5.93049	7.20353	8.02525	8.31695	8.37966	8.66449
MGC39900	4.90674	5.95773	4.67246	5.32631	4.21608	4.98271	5.22817	5.5454	6.27832	6.70857	7.66764	7.61347	7.13304
MCAM	6.75679	6.45031	6.86612	7.04989	6.57218	7.21886	6.88696	6.90119	9.19256	7.94515	8.34534	8.99972	9.49599
ZWILCH	6.37976	6.02101	6.07739	6.41395	5.98706	5.35395	4.77848	5.69171	7.90049	7.20073	6.94456	7.79831	9.08947
DDX39	8.82787	8.13823	9.09736	9.00407	8.11427	7.77869	7.99058	9.32372	10.2996	10.4186	10.1709	9.76204	11.7399
CHAF1A	5.70882	6.35258	5.67499	5.12405	5.55437	5.71496	4.67294	5.12904	7.64561	6.91964	6.80464	7.33939	8.44505
FAM60A	7.52905	6.70701	8.14364	7.04864	7.08154	6.84983	7.01794	8.1897	8.69184	10.231	8.56128	8.75051	10.0595
ESPL1	5.69922	5.34769	5.30655	5.60641	4.71512	5.57354	4.81125	5.70282	7.27075	6.85155	7.02366	7.14384	8.12192
LOC91431	3.47643	3.93479	4.22477	4.0849	3.81599	3.75931	4.89128	4.43569	6.05984	4.762	6.18257	6.21443	6.71473
PRIM1	6.69814	6.16966	7.12909	6.50778	7.06473	6.24676	5.25034	5.94911	8.55002	8.15199	7.82452	7.63497	9.16114
ZNF300	7.04197	7.29191	6.84824	7.40439	7.04788	5.5571	6.71658	6.58153	8.00959	8.04559	9.03512	8.91157	9.47664
GLCCI1	8.69204	8.78332	8.43323	8.5297	7.73983	8.41689	9.25755	8.16253	9.68099	11.0312	11.3953	10.1687	9.56387
TK1	5.87827	5.50854	5.25359	5.46452	5.18793	5.2605	5.51518	6.13171	8.12041	7.31835	6.63424	6.65491	8.22127
C5orf34	5.12523	6.1064	5.01437	5.10636	5.14737	4.89827	5.44991	5.11404	7.45959	6.4481	6.7801	6.86281	7.97571
GINS4	5.23889	4.75556	4.9216	4.98605	5.49331	5.12658	5.74038	5.84835	7.82335	5.88654	7.0285	7.43339	7.44552
CENPI	3.92996	3.8645	4.20639	3.8645	4.86037	3.83713	4.49959	4.76356	7.0334	5.37819	5.67624	5.77176	6.57439
LOC401074	4.64047	4.06422	4.18913	4.59802	4.0825	4.58128	4.17411	4.09056	6.14164	4.67433	6.40678	6.42163	7.15274
RBMX	9.00408	8.22967	8.91225	8.9596	9.06279	8.21348	7.72881	8.72524	10.0987	10.6168	10.1646	10.5223	10.8914
KIF23	3.23473	3.12316	3.09429	3.23018	2.84474	3.10685	2.99905	3.56917	4.47954	3.76299	5.26355	6.1776	5.29137
TCF3	8.07497	7.72669	8.29221	7.77977	8.50321	7.74485	8.25788	8.43027	10.4022	9.0617	9.95541	9.67878	10.4707
TCF3	5.30855	4.57359	5.3397	5.0395	4.88534	5.3369	5.02431	5.51596	7.68102	6.80722	6.76707	6.17553	7.26902
DNA2	5.61945	5.73121	5.70347	5.23942	5.4712	5.24957	6.38316	6.18366	6.86082	7.90457	6.63813	7.32747	8.79301
---	7.06282	5.40233	6.64085	6.28003	7.0435	6.53622	5.74327	6.50733	8.87248	7.57182	7.97852	8.24347	8.37251
FEN1	7.80551	7.88219	7.24957	7.6173	7.67028	7.38938	6.89281	7.22728	9.73872	9.06007	8.25516	8.92226	10.3815
GLCCI1	6.56916	5.62158	6.08819	6.47289	5.76003	6.49051	5.43605	5.14643	6.88036	8.02294	8.67805	7.02727	8.15392
MASTL	4.73626	4.53838	5.23942	4.67397	4.10428	4.79822	3.94523	4.11811	6.8058	6.45211	5.36821	5.78525	7.20377
KIAA0922	6.30456	5.41078	5.8525	6.03113	5.54729	5.0129	5.17897	5.48072	7.52813	6.74149	7.61133	7.54075	7.59082
DNMT3A	6.37338	5.6942	6.67591	6.36659	6.68741	6.09218	6.10988	6.50916	8.82769	7.40196	8.02787	7.20107	8.99109
H2AFZ	10.3246	10.516	10.3222	10.3917	10.2385	9.88573	8.42001	9.53971	11.91	11.7836	11.807	11.3553	11.7853
CENPL	5.0007	4.65289	5.11927	5.11221	5.09797	4.54619	4.45016	5.54454	7.83771	6.53078	6.35994	6.10514	6.72809
KPNA2 /// LOC728860	8.9661	9.35647	9.28134	9.69822	8.42636	9.1093	9.58111	9.08304	11.4209	11.0727	10.1221	10.4776	11.6951
CENPN	6.14015	5.99408	5.97356	6.2402	5.71819	5.84084	5.97093	6.2402	7.43132	8.26132	7.43331	7.02241	8.74215
MYBL2	5.71844	5.74645	5.39287	5.3515	5.31764	5.71085	5.59766	5.97017	7.69398	6.95453	6.76326	6.89347	8.46744
TCF3	7.29943	7.33646	7.46374	7.01796	8.94026	7.89166	8.10197	7.77085	9.59905	8.84139	9.4061	9.5186	10.036
NETO2	8.38805	8.88365	7.67259	8.09504	7.69341	8.36821	8.08631	7.27269	10.7595	9.69258	9.37238	9.91598	9.24823
CDCA4	6.35193	5.50141	6.16186	6.43273	6.1296	5.90901	5.54726	6.15504	8.761	7.24093	6.73183	7.68642	8.35885
RBBP5	5.37479	4.43658	5.50217	5.26471	5.16514	5.15531	5.40975	5.88358	6.69789	6.59957	7.71786	6.59613	7.3909
PAFAH1B3	7.84542	8.01374	6.76027	7.53036	7.80368	7.36566	6.88679	7.42031	8.48498	9.1549	9.00239	9.47548	9.77733
MLF1IP	5.10434	4.13385	4.84134	5.05644	5.40599	4.41929	5.49057	5.29124	7.13304	6.16369	6.4163	6.72293	6.99963
MYB	4.21655	4.21465	3.68109	3.97478	3.61208	3.75568	3.93447	3.97065	5.07491	5.50268	5.30575	5.52574	6.5975
GEN1	4.61134	4.67618	5.10188	4.8544	4.05473	4.56326	4.85506	5.12169	6.73764	5.73791	5.81562	6.64023	7.07231
RFC3	7.65521	7.65314	7.41317	7.46374	7.66422	7.22686	6.74837	6.74158	9.05351	9.01175	8.47833	8.73179	9.66045
CHAF1A	6.60455	6.69814	6.50376	6.23492	6.76332	6.7764	6.14032	6.48439	8.53873	7.90992	7.44212	7.84641	9.20736
DTYMK /// LOC727761	7.88643	7.26766	7.96965	7.9441	7.92348	7.04974	6.91629	7.6768	9.97534	8.79862	9.16101	8.71967	9.49976
CDT1	4.36127	4.39674	4.04077	3.99585	4.43574	4.24963	3.87302	4.13201	5.30575	5.76143	5.02441	6.24207	6.8438
TCF3	8.12962	7.99251	8.16365	7.9659	8.40044	7.84364	8.18718	8.44703	10.2278	9.10065	9.97737	9.35916	10.2862
MCM4	7.39393	6.54136	7.04807	7.17111	7.44305	7.16681	6.37216	6.42264	9.34175	8.73306	7.71592	8.76032	8.3551
ZWILCH	7.28206	7.49088	7.13696	6.93123	6.65106	6.70247	6.26479	6.7844	8.40433	8.15719	8.03477	8.6399	9.45277
SPC24	5.30855	5.12827	4.86841	4.46016	5.19621	4.55444	5.33417	5.1767	7.33231	6.50791	5.89597	6.33015	7.05068
TROAP	5.2822	4.5913	4.66934	5.07165	4.66387	4.94446	5.13174	5.28972	6.15185	5.98776	6.62825	6.62985	7.44897
SMARCA4	8.44317	8.15512	7.9059	8.27643	8.80618	8.27393	7.66303	7.78323	9.51966	9.44829	9.66953	9.91061	10.2691
ZNF286A	5.90298	6.01943	6.38815	6.46661	6.18811	6.128	5.9133	5.74777	7.14533	6.90077	7.99468	7.69624	8.72483
TMEM97	8.01185	8.47684	8.02102	9.10778	8.3352	8.76389	8.73144	8.18516	10.2879	9.81927	9.51703	10.5294	10.0888
CDCA8	6.28217	6.17275	5.90297	6.3823	6.15269	6.21826	5.76507	6.46897	8.37393	7.01796	7.55573	7.13549	8.71621
GTSE1	4.58537	4.89693	4.14629	4.23232	4.67455	3.88337	4.29011	4.43784	6.45499	5.47575	5.34859	5.45987	7.1551
WHSC1	7.14173	6.8443	6.75921	6.91472	7.33075	6.85386	6.80919	6.7771	8.33807	7.62069	8.34006	9.25102	8.97639
BRCA1	6.29635	5.4289	6.41441	6.10696	6.28774	6.1204	5.82398	6.511	8.46473	7.36327	6.87583	7.59977	8.15043
DNMT1	8.38439	7.60217	8.63943	8.49888	8.16639	8.08998	8.01162	8.78307	9.99051	9.41209	9.61811	9.45454	10.6668
TOP2A	3.05495	3.1339	2.98163	2.90317	3.07247	3.00039	3.22545	3.16892	4.45572	3.95961	4.9165	4.87122	4.90589
VAX2	6.19835	5.43513	6.05931	6.2151	4.82699	5.13217	4.85832	5.37385	6.96012	6.42135	7.23908	7.58174	7.08929
HN1L	7.11081	7.37384	7.66744	7.47738	7.20825	7.09791	6.57827	6.36366	9.38886	8.04731	8.55695	8.89155	8.38738
LOC731049 /// UBE2S	8.12764	8.20397	7.40919	8.56558	6.72748	7.98916	7.02454	7.44225	9.349	9.61939	9.29724	8.88117	9.0057
C6orf129	8.23135	7.72069	7.96737	8.38924	8.69476	7.68675	7.28881	7.74076	9.46214	8.97246	9.04931	9.89814	10.1533
FBL	9.68661	9.29176	9.36137	9.23764	9.6505	9.08607	8.29122	9.64924	10.7073	10.7607	10.509	10.5981	11.5307
RANBP1	9.51396	8.61688	8.83356	9.53771	9.52878	9.00926	8.18436	8.72201	10.7437	10.5127	10.2631	10.3463	10.7809
ADD2	6.54449	7.40144	5.32851	6.19658	5.92612	6.07694	6.01029	5.8293	7.84761	7.26692	7.85999	7.89176	7.62433
---	2.97029	2.92967	2.71669	2.8089	3.00928	2.75259	2.85269	3.05759	4.71499	5.00507	3.57927	4.38116	4.35073
ZNF286A	8.45319	8.69505	8.79568	8.77919	8.59608	8.364	8.35347	7.91532	9.45893	9.37595	10.4683	10.0449	10.6873
DNAJC9	8.26168	8.09774	8.01567	8.08283	7.93975	7.90524	7.59021	7.68377	9.19202	8.97816	9.16407	9.42364	10.5336
TUBG1	7.39843	7.45262	7.89468	7.77773	8.06397	7.5746	7.09665	7.69951	10.1039	8.45672	8.70896	8.7917	9.57336
E2F2	5.89289	5.5734	5.59254	5.92451	5.71033	5.53529	6.04241	6.32766	7.63438	6.75803	7.07783	6.83663	8.2823
---	4.56532	3.89199	4.30977	4.53356	4.44334	4.58627	3.86013	4.39609	5.0431	5.63487	5.85815	5.60161	6.93118
ZBED4	6.61906	5.53868	5.89029	6.62256	6.117	6.07385	5.43258	5.03494	6.88389	7.71551	7.06808	7.55515	7.80236
---	4.99791	5.35295	5.81362	4.81008	5.5735	4.89524	5.3459	5.38356	6.32183	6.1312	7.26548	6.70879	7.36657
FIGNL1	5.09852	4.4688	4.45812	5.57022	5.40802	5.17258	4.30841	4.23419	6.52488	6.38948	6.05315	5.82846	6.76074
TUBB	11.0859	10.9258	10.1852	11.3184	11.1875	11.0663	10.6214	10.732	12.2966	11.9846	11.978	12.7818	12.7447
SNRPB	10.0171	9.25437	9.79722	9.96488	9.25899	9.29299	8.68781	9.19635	11.2071	10.6158	10.4814	10.5034	11.677
BZW2	9.58828	9.36091	9.022	9.83952	8.37198	8.53422	8.87638	8.95383	10.3106	11.1972	10.506	10.0248	10.6007
VARS	7.27484	6.43377	6.81185	7.11081	6.65892	6.78322	6.52117	7.3144	8.27706	7.76381	8.2205	8.26957	9.01028
KIF22	6.27639	6.40242	5.83713	5.86768	6.29303	6.49043	5.89914	5.87621	7.42586	7.05916	7.32012	7.52561	8.41923
TBC1D16	6.3243	5.75552	6.40002	6.29542	6.45166	5.67454	5.02005	5.9654	7.12438	7.13145	7.40351	7.41255	7.99921
PTBP1	9.78475	8.39028	9.52049	9.44801	9.66623	9.10531	8.99526	9.6719	11.226	10.146	10.7158	10.3982	11.1796
C21orf45	4.08352	4.07552	4.11944	4.03345	4.19487	3.53751	3.5319	3.77364	5.92934	4.60616	5.23365	5.0201	5.85511
TIMM50	8.23084	7.90697	7.65758	8.30702	7.77152	7.86517	7.57232	8.4493	9.73629	8.96266	9.43392	8.66078	10.0712
---	6.07523	6.40688	6.50027	6.0378	6.31485	6.32456	7.12896	6.65656	7.79875	7.30016	8.36672	7.22666	8.46824
CDCA7	3.37661	3.54329	3.41906	3.66685	3.45982	3.35385	3.74405	3.57213	4.48466	4.74332	5.10236	4.59817	5.65092
TUBB	11.4383	11.3349	10.5593	11.5886	11.4838	11.4096	11.1795	11.1446	12.6182	12.2395	12.2978	13.0485	13.1212
SMARCA4	8.34341	8.63945	8.46001	8.37793	8.76748	8.3182	8.17307	8.25932	9.31664	9.55942	9.70398	10.0542	10.4179
AOF2	8.19	8.34141	7.77116	7.98612	8.44948	7.91545	8.09373	7.3562	9.31003	8.62132	9.33189	9.52393	10.2347
AURKB	3.92096	3.44065	3.53914	3.50783	3.43171	3.91995	3.71875	3.63339	4.88672	4.12298	5.10989	6.07442	4.95292
SUZ12	8.55848	9.12084	9.18351	8.85805	9.13305	9.15334	8.57127	8.65926	10.4765	9.92167	10.2553	10.1284	10.6887
HNRNPU	9.18247	8.16015	8.63641	9.15637	9.34273	8.59507	8.56572	8.55455	10.2456	9.76243	9.9605	9.71913	11.078
H2AFZ	11.0513	11.3351	11.0456	11.1668	10.7625	10.6833	10.2182	10.4273	12.5091	12.4078	12.1802	11.8073	12.1542
TCF3	6.41727	5.94363	6.29757	6.18947	6.69388	6.21961	6.2311	6.7248	8.2928	7.44869	7.21757	7.33076	8.25111
FIGNL1	6.39624	7.06481	6.74519	6.4873	7.32975	6.97248	5.98387	6.97412	8.29675	8.36187	8.06852	7.98164	7.84269
SMARCA4	9.31888	9.39279	9.17095	9.37822	9.58651	9.14175	9.2539	8.99616	10.3085	10.3851	10.7167	10.9677	10.7719
SMARCA4	8.97602	8.98976	8.89977	9.04625	9.39047	8.89668	8.88974	8.89089	9.96731	10.0848	10.315	10.645	10.7242
FAM107B	7.92795	7.85743	7.05327	7.92113	8.16944	7.81371	7.95938	7.33447	8.26276	9.31807	9.58471	8.85533	9.48109
UBAP2L	5.68614	6.065	5.93813	5.83491	5.67584	6.01313	5.55396	5.87714	7.1576	7.02222	6.98299	6.7207	7.99203
LIN9	3.60046	4.08437	3.49714	3.52312	3.80889	3.67457	3.54169	3.46619	5.04893	5.25891	4.56099	4.33819	5.7307
PAXIP1	6.86737	6.71469	6.7877	6.97418	6.54471	6.80349	6.70629	7.14232	7.90813	8.09935	8.49179	8.0839	8.18942
---	6.17111	6.80848	7.0042	6.44368	7.69394	6.83051	7.10714	7.37926	8.06377	7.7719	8.17832	8.59675	8.6713
DDX49	6.2563	6.23271	6.09612	6.55176	6.57706	5.93561	5.87177	6.70928	7.74769	6.88095	7.57435	7.64804	8.16136
FLAD1	7.23842	7.13129	7.36658	7.29875	7.41581	6.9187	6.59594	7.47535	8.49653	8.42385	7.97279	8.0693	9.51625
PSME4	7.81721	6.72562	7.71298	7.60308	6.92444	6.95429	7.51934	7.28255	8.95035	8.08554	8.66384	8.16987	9.27225
SPATS2	6.50761	6.6894	6.16379	6.50761	6.17744	6.40715	6.45797	6.77067	7.81718	7.33132	8.01587	7.66944	7.99703
SNRPB	9.13464	8.49753	8.79288	9.12438	8.56601	8.57788	7.76999	8.82137	10.4222	9.78301	9.57343	9.7191	10.3235
CEP78	6.25064	6.39611	6.78407	6.33712	6.01295	6.20556	6.16395	6.27723	8.11736	7.06966	7.53931	7.68775	7.59305
SDC1	5.70292	5.04885	5.01437	5.7959	5.21447	5.35836	4.6726	4.86273	6.37636	6.21191	6.35746	6.71829	6.81209
KIAA1524	3.37368	4.3497	3.18657	3.8631	3.95247	3.98984	3.3428	3.36778	5.49018	4.61913	4.5873	4.65223	5.40773
KIAA0746 /// SERINC2	4.88059	4.88059	4.68571	4.3752	4.68795	4.83784	4.51391	4.52174	4.83784	5.94929	6.38121	6.27397	6.21491
SRGAP2	6.90909	7.27927	7.36622	6.99473	7.47158	6.43879	6.60727	6.27662	7.74073	7.94656	8.18423	8.68625	8.31442
DDX52	6.12435	5.81315	6.38237	5.70458	5.74721	6.16746	6.25649	6.02549	7.42455	7.01767	7.54921	6.3874	8.03038
PRPF3	6.52287	7.12599	7.2309	6.76198	7.28743	6.80218	6.89459	7.28122	8.04967	7.75007	8.48441	8.09856	8.8188
---	5.64859	5.36187	5.7749	5.99687	5.99687	5.50023	5.19796	5.71803	6.59902	6.15599	7.1045	7.32873	7.30573
TDG	8.17832	8.06452	8.61355	8.23014	7.86411	7.75943	8.21068	8.16913	9.31797	9.03868	8.97791	9.33636	10.2509
PTBP1	9.12327	7.87319	8.78918	8.83489	8.89448	8.62275	8.59269	9.13347	10.367	9.45941	9.85249	9.65763	10.5478
SNRPD2	11.3507	11.5757	11.0686	11.2116	11.1339	10.7473	9.98207	11.1376	12.391	12.2694	12.1642	11.8783	12.6453
LOC91431	5.16171	5.33974	4.97915	5.30575	5.15655	5.3229	5.50797	5.49904	6.30407	6.12249	6.83852	7.21758	6.12766
ZNF496	7.48558	6.67015	7.30681	7.16297	7.48558	6.91229	6.60545	6.8638	8.12803	8.13653	8.35095	8.13437	8.7464
GINS3	6.13489	5.71826	5.77072	6.0225	6.31248	5.77213	5.98408	6.47711	7.74202	6.96904	6.75576	7.25804	7.57329
RAE1	8.36306	8.73201	8.75729	8.66167	8.58216	8.08627	8.29239	8.14107	9.66573	9.10632	9.81357	9.70464	10.142
WDR18	7.39461	6.50761	6.77414	7.09121	7.60455	6.62174	6.68389	7.0403	8.44188	7.88932	8.08395	7.79963	8.7779
BRCA2	3.19856	2.5696	3.10581	2.94978	2.96316	3.13156	2.61107	3.24444	4.35845	3.73744	4.00589	3.81614	5.09714
CCNF	5.66842	6.08925	6.08565	5.62692	6.03883	5.98494	5.8506	5.76587	7.64654	7.17285	6.66685	6.78347	7.31463
DNAJC9	6.64591	7.65409	7.36604	6.8175	6.85058	6.81641	6.41266	6.76944	7.68102	8.1313	7.88567	8.31736	8.70671
FOXK2	6.67606	7.01711	6.56549	7.08611	6.68165	7.08136	6.98503	6.44839	8.39984	7.25419	8.19243	7.74941	8.61316
LRP6	8.22834	7.83808	8.91	8.56263	8.34922	8.25552	8.03505	8.11861	9.18214	9.48103	9.5248	9.05631	10.2839
GNL3	8.19762	8.10656	8.2231	8.48288	8.20451	7.88806	7.85596	8.07103	9.48992	8.73416	9.42759	9.17134	9.86648
GABPB2	7.77539	6.94973	6.96095	7.54882	7.34299	6.96261	7.4008	7.89432	8.39557	8.5611	8.27105	8.53758	8.94996
WDR51A	5.80627	6.0693	5.43691	5.95112	5.55165	5.36962	5.96483	6.10352	7.43885	6.3735	6.85208	6.62931	7.55726
CA5BL	6.45672	5.78915	6.52636	6.1259	6.17725	5.87658	5.96792	6.32828	7.02909	7.72249	7.80286	6.77594	7.37512
CASP2	8.15709	7.61696	7.99758	8.21904	8.08401	8.00873	7.75371	8.80255	8.77567	9.11203	9.85425	9.65103	8.92779
MCM4	6.69013	6.10736	5.89215	6.35062	6.86802	6.55999	5.61911	6.16973	7.82109	7.32752	7.01976	7.34472	7.77841
SFPQ	7.85299	7.57758	7.95902	8.26815	7.78857	7.79784	7.69455	7.46509	8.90397	8.90289	8.65768	8.89408	9.52011
CSTF3	8.04463	8.54398	8.36837	8.43722	8.42444	7.93328	7.51743	7.77536	9.73907	8.92963	8.77652	9.33334	9.72667
C19orf48	6.97706	7.18956	6.45462	6.85733	7.06228	6.62904	6.71063	7.29491	8.81078	7.9296	7.61752	8.10565	7.82108
UNK	6.60431	6.00819	6.60431	6.48949	6.18811	6.14748	5.92487	5.79476	7.70402	7.61292	7.27359	7.309	6.96498
SMS	9.18469	8.46664	8.38675	9.23212	8.13533	8.66571	8.57489	9.11258	10.0944	10.0164	9.93078	9.51378	9.79831
HDGF	9.46574	9.35489	9.48858	9.42486	9.65952	9.65603	9.43236	9.30023	10.3575	10.5798	10.8738	10.1128	11.1762
ARID1A	8.62348	8.35583	8.64483	8.77652	8.92928	8.50055	8.56229	7.84907	9.49219	9.04674	9.49429	10.1457	10.085
AMMECR1	5.409	5.19831	5.9799	5.49235	6.07421	5.4709	4.97617	4.81249	6.85366	6.48915	6.25305	6.50333	6.61426
PRPF40A	9.19478	8.9823	9.42107	9.44356	9.26994	8.89993	8.90467	9.14923	10.6012	9.71299	10.4604	10.1276	10.4518
PPM1G	7.88116	7.11471	7.66112	7.74761	8.09083	7.88271	7.53129	8.00083	9.01468	8.31528	8.90091	8.8657	9.10748
C7orf20	5.81953	5.93077	5.57113	5.83708	5.91944	5.72455	5.19247	6.30663	6.9443	6.60172	7.0871	6.46081	7.28743
PLCXD1	7.01377	7.49914	6.70711	7.09795	7.43088	7.03589	7.36218	7.52119	8.16906	8.08539	8.25757	8.16505	8.74096
ATAD5	4.4182	4.33957	4.39585	4.4375	4.55606	4.2183	4.78526	4.98291	6.0133	5.11431	5.16482	5.49025	6.16253
CCDC15	4.82193	4.49182	4.49216	4.69177	5.1844	4.945	5.10924	4.65792	6.53582	5.39215	5.8293	5.94788	5.58927
AMMECR1	5.73047	6.31313	6.39312	5.83077	6.61692	5.78882	5.84419	6.31961	6.89157	6.90445	7.20709	7.52712	7.24562
ERCC6L	4.27588	3.88642	4.17242	4.30919	4.23656	4.31575	4.13325	4.30009	5.99977	5.28575	4.71605	4.72471	5.48072
DBN1	8.46133	8.83383	8.04224	8.8006	8.83383	8.57777	8.10948	8.46762	9.22117	9.33747	9.85987	9.99369	9.32493
SPATS2	5.83	6.24481	5.37681	5.90563	5.20644	5.5911	5.70464	5.87585	6.67194	6.28093	7.12162	6.69557	6.95293
RPL36	11.3284	10.8339	10.4552	10.7567	10.7633	10.7286	10.5854	11.5731	11.9477	11.7756	11.7472	11.9304	12.0781
SNHG7	8.40045	7.40014	7.71841	7.89481	8.12938	7.51338	7.26884	7.88325	8.91553	8.70893	8.72658	8.89332	8.69954
BUB3	8.32956	7.76147	8.04481	8.46772	8.61861	7.69927	7.92191	8.06809	9.35433	8.99509	9.04274	8.825	9.38915
CKAP4	8.36081	8.20513	8.676	8.61464	8.09959	7.88391	8.46705	8.36855	9.32551	9.05362	9.57051	9.48929	9.26369
TRIM28	9.30779	8.91424	8.78319	9.003	9.20803	9.25047	9.08682	9.71824	10.0993	10.2012	10.3195	10.5328	9.64274
SUOX	7.94826	7.88867	7.85851	7.7358	8.20584	8.53515	8.3006	8.09468	6.74961	7.54396	7.421	6.79126	6.78524
KIAA0494	10.7339	10.4915	10.7892	10.6639	11.1189	11.1233	10.6682	10.6323	9.86477	9.88263	10.0406	9.90363	9.05386
---	6.31547	6.59673	7.02179	6.87811	6.87891	6.42545	6.31547	6.31547	5.25836	5.87678	5.56801	5.98261	5.09663
PCMTD1	9.30936	9.65071	9.80647	9.14697	9.64917	9.50053	9.67396	9.31226	8.23062	9.00246	8.65237	8.61855	7.74294
MTMR10	8.71275	8.66023	9.30129	8.69338	9.65398	9.41157	9.15641	9.56995	8.30817	8.17868	7.75829	8.21154	7.96214
HCFC2	7.53019	8.0671	8.19173	8.04349	7.87383	8.21501	8.05605	7.68085	6.48817	7.60452	6.33819	7.07917	6.84745
CASC4	11.6494	10.8561	11.8404	11.7044	11.3062	11.8953	11.3488	11.4319	10.6077	10.619	10.0134	10.5511	10.2743
ICAM1	7.98877	6.69464	7.57035	7.36485	7.58258	7.23678	7.23621	6.92856	6.18347	6.48147	6.08382	5.98698	6.278
DUSP22	8.80436	9.2299	9.19639	8.68966	9.47372	8.8552	8.81325	8.85393	7.97369	8.46185	7.75378	7.21997	7.90474
---	4.90101	4.20697	5.29129	4.78245	5.44741	4.90101	4.73355	5.07578	3.80221	4.27886	3.37901	3.74778	3.73502
TENC1	7.473	7.6206	7.70036	7.40602	7.47158	7.88373	8.00556	7.99517	5.99169	6.84663	7.28813	6.05849	6.53369
TPK1	7.33057	7.24041	7.31214	6.68849	6.98863	6.73773	6.18471	6.60785	5.0924	5.8664	6.067	5.82343	5.75984
TIPARP	9.96284	9.93543	9.87522	9.07644	9.76081	9.64924	9.87287	9.3929	9.08791	8.65935	8.27082	7.86136	8.59746
---	8.90791	8.11715	9.30716	8.69149	9.04494	9.39349	8.59901	8.52563	7.38231	8.05828	7.86956	7.22849	7.46506
ANXA11	6.67767	7.01776	6.73215	6.79926	7.60146	7.52219	6.67564	7.01088	5.39656	6.47896	5.73342	5.64572	5.609
PLEKHF1	7.42974	7.4225	6.89469	7.01815	6.80621	7.21117	7.16904	8.04475	5.95503	6.3954	6.02926	5.71813	5.93798
---	8.44047	7.4921	7.39486	7.85754	8.41299	8.07805	7.7305	8.0931	6.80158	7.20353	6.56964	6.45485	6.4112
PITPNC1	8.3941	7.3909	7.5474	8.45709	8.31706	8.37958	8.01589	7.84473	6.9606	7.19161	7.10904	6.43733	6.14354
RABGGTB	8.96841	9.45652	9.40094	9.01982	9.17095	9.27578	9.11517	9.12664	7.81957	9.00031	7.74094	7.6122	7.10634
SLC29A2	4.12597	4.80433	5.47247	5.04652	5.63694	4.73666	5.32933	5.56396	3.72686	4.05112	3.55566	3.60529	3.65014
INPP5D	8.14368	6.70119	7.77379	7.7828	6.87117	7.61089	7.54502	7.71441	6.26947	6.49482	6.31336	6.14269	5.41468
MOBKL2C	7.05849	7.06502	7.91769	7.22811	7.13488	7.58859	6.75376	6.79828	6.11679	6.16607	6.10524	5.06752	5.21854
SLC46A3	7.71035	7.82696	8.04177	7.23829	7.04021	7.74312	7.97785	7.31787	5.93984	6.33299	6.90457	5.12999	6.36746
PHF11	9.59646	9.00615	9.93753	9.5925	9.82934	9.20357	9.25118	10.3167	8.607	8.05052	8.71583	7.67801	7.39545
CST4	7.29006	6.57318	7.5372	7.0585	7.53496	8.23958	7.89499	8.35001	6.41747	6.11709	5.68211	6.05384	5.97121
MTUS1	7.48761	6.86015	7.34045	7.53051	8.2409	6.7774	6.72504	7.31262	6.22579	6.09867	5.91313	5.27786	5.23989
GABBR1	7.67605	7.03762	8.55586	7.59915	8.18156	7.47052	6.58213	7.0569	6.00909	6.23629	6.00627	6.0311	5.49415
LOC347475	5.26695	4.75771	5.08946	5.58468	5.28101	4.98909	4.28544	4.0288	3.12949	3.5489	2.99993	3.58342	3.26771
CCPG1	9.59903	9.14246	9.62838	9.53762	9.7735	9.01319	8.94148	9.05802	7.79034	8.03886	7.68568	8.08585	6.94019
ABCC6	7.73775	7.10357	7.85329	7.22656	8.59958	7.23092	7.28601	7.51762	6.18176	6.10637	5.74615	5.63471	5.98843
EAF2	7.41255	7.55638	7.59366	6.82726	7.94335	7.47072	6.91501	7.18137	6.83347	5.70774	4.70383	5.0177	5.97206
IKZF2	7.04006	6.85435	7.81528	6.80547	7.38652	6.85763	6.7136	6.19887	5.09179	5.20198	5.75907	5.84584	4.31598
SSPN	8.64243	7.59754	8.80397	8.59356	9.90755	9.01818	9.14884	8.48903	7.49985	6.96691	7.11335	6.74883	6.92436
PPP1R3D	7.26695	7.82956	7.7203	7.29671	8.19656	8.86724	7.30086	7.40597	5.81379	6.49959	5.85831	5.45441	6.41287
SELPLG	8.603	8.00235	8.55759	8.14741	7.87408	7.82512	7.71755	7.78707	6.64224	7.19502	6.16963	6.32588	5.30093
ITGAM	7.49148	6.83747	8.13579	7.25053	6.18387	6.80205	6.82623	6.64231	5.77907	5.56875	4.99789	4.97945	5.08678
CCPG1	8.92939	9.09631	9.39525	8.82042	9.31381	8.98513	8.81325	9.21872	7.27071	7.78759	7.47446	7.70458	6.38825
SIAE	5.58468	4.68585	5.20554	5.65031	5.36763	5.41672	5.39971	4.8078	3.2341	3.86586	2.64798	4.72709	3.11122
NRCAM	11.5618	11.8118	12.3052	11.8823	12.8272	12.0811	11.3976	11.7181	10.4969	10.958	10.2861	9.94939	9.16077
CCPG1	9.14404	9.08119	9.49176	9.13716	9.40003	9.08906	9.22108	9.41419	7.48229	7.99803	7.35515	7.61864	6.7809
METRN	10.8559	9.58111	10.1607	10.2937	11.0201	10.5669	9.70821	10.1152	7.89078	9.13952	8.53671	8.19812	8.5855
TAL1	6.85412	7.49939	6.69248	6.74565	6.16431	7.35838	7.77965	6.42524	4.99586	5.44825	5.77784	4.91895	4.37337
MTUS1	10.2971	9.90234	10.2694	9.90442	10.7149	9.94108	9.65182	10.2617	8.33732	8.83582	8.68041	8.34388	7.19575
ANXA4	7.9629	8.51888	10.0001	9.1579	8.67021	8.69641	7.99589	7.77895	6.80486	6.8932	7.21502	6.18881	6.66473
ADRB2	5.7219	7.07581	6.61504	6.8775	7.50595	6.6734	6.32449	6.16171	5.26979	5.70531	4.37142	4.43287	4.07494
GATM	11.6803	10.5872	11.8552	11.5916	10.8155	11.6637	11.3659	11.2085	9.75744	10.1214	9.39393	9.18351	8.91216
SORBS1	11.0939	10.3897	11.4152	11.3952	12.0093	11.5995	10.991	10.8224	9.79605	9.57027	9.51959	9.75682	8.01108
CECR1	9.68439	7.8313	9.13351	8.58715	8.57324	8.63658	8.25476	7.7077	6.58567	7.21298	7.44075	6.2168	5.81809
BTBD14A	11.4594	10.4197	11.254	11.3369	10.8614	11.2137	10.8283	10.7169	10.1361	9.91474	8.54948	9.00733	7.95072
BHLHB3	4.03895	3.98273	5.88585	5.29847	4.92447	5.36234	4.11759	5.14643	2.88373	3.07677	3.19271	2.5395	2.99613
IL17RB	9.39771	8.95035	9.6937	8.78321	9.40689	8.78295	8.52571	8.76217	6.61449	7.49027	7.63365	5.9253	7.93678
SRI	10.7645	10.706	11.6442	10.8543	11.3772	11.963	10.7341	11.2446	9.71282	9.89199	9.40035	9.53484	7.65946
METRN	10.8777	9.53725	10.08	10.1561	10.9508	10.6004	9.2409	9.87212	7.6957	9.00143	8.05834	7.80779	8.57495
PCAF	11.0517	10.2452	11.2385	11.0863	11.0288	11.3609	11.1165	10.5375	9.6794	9.00402	9.8303	8.3281	8.19576
DYNLRB2	5.6474	6.44517	6.15314	6.32493	6.34196	7.07732	5.24257	6.33573	3.65531	5.55408	4.26818	4.03436	3.71219
IL17RB	9.46348	8.87719	9.72672	8.91637	9.43417	8.81396	8.50194	8.687	6.58734	7.33941	7.51468	5.96793	8.07151
LOH11CR2A	9.00624	8.4034	8.78309	9.09566	9.10991	8.03759	7.74708	8.62765	6.65724	7.4986	6.86112	5.63412	6.48369
RND2	6.38784	6.24466	7.34665	7.48327	8.04129	6.93815	6.60545	6.9468	5.96509	4.93841	5.12205	4.45155	4.61844
NT5DC1	6.26044	6.95884	6.53296	6.53678	6.57606	7.36801	7.59773	6.31011	4.60732	6.07421	4.45866	4.93108	3.6915
ITPR2	8.57292	7.43185	8.73885	8.27957	9.03202	8.45275	7.7013	8.6947	7.63833	6.62309	5.78343	6.19349	5.48072
---	8.29661	6.67609	8.24305	7.72365	6.89596	7.23903	7.15589	7.88432	5.88372	6.00029	5.37815	4.5665	5.28113
SYNC1	6.66171	6.81422	7.73493	8.12484	8.53082	7.80184	6.83745	7.69715	6.13566	4.93774	5.50402	5.91206	4.55033
BHLHB3	9.95653	9.57337	11.3496	10.5656	10.1227	10.8592	10.4701	10.8069	8.63249	9.47023	8.78176	7.70617	7.10523
ITPR2	6.85035	7.20426	7.50059	6.57114	8.04577	7.42408	7.65726	7.56684	6.35451	5.22827	4.78406	5.32105	4.44767
---	7.24207	6.07421	6.86179	6.83756	7.79745	7.61251	7.75484	8.37203	4.1705	5.66331	6.10108	4.68401	4.89323
P2RY13	7.21533	7.50153	7.76493	7.35706	7.6504	7.28847	6.61012	5.8293	5.82368	5.69094	4.3447	4.7686	3.97956
CST3	12.6351	12.6625	13.3552	12.3352	13.8595	14.1164	13.8223	14.0671	11.5139	11.6245	11.4366	11.2316	9.75465
SPARC	11.8684	10.7846	12.4661	11.8869	12.0847	11.5612	10.0654	12.781	9.3279	9.38301	10.477	8.85286	8.85867
RAMP1	9.66975	8.95528	10.0376	9.49091	9.6629	9.50869	8.69892	9.98774	5.86214	8.39405	7.45567	6.25206	7.78807
ITPR2	9.11079	7.91558	9.15562	8.84386	9.02489	9.00588	8.88049	8.94606	7.99365	7.01121	5.89038	6.56648	4.83887
CLU	10.1489	10.4032	10.0544	10.7276	10.0592	10.3935	9.56457	9.67743	8.00514	9.07866	7.87875	7.71613	5.82843
---	5.51817	6.81412	6.52791	7.01792	8.29349	7.17461	6.12356	6.29032	3.77364	4.34646	4.03344	5.3555	3.82222
PNPLA4	7.44109	7.94981	7.24562	7.88136	7.55107	8.52417	6.98035	7.42672	4.5218	7.36445	4.85486	4.66802	4.38803
---	5.73274	5.54804	6.60649	6.6618	6.25936	6.27821	5.95095	6.53688	4.53651	4.83035	3.37217	2.67265	2.93836
DTNA	10.3343	10.8544	11.7276	11.693	12.6014	11.9385	11.9382	12.1766	9.39396	10.3689	8.31863	9.06439	8.48933
ANKRD35	7.60655	7.89965	8.64654	8.22028	7.54858	8.44319	7.10391	8.15933	4.84672	6.80602	5.30919	5.76959	4.24466
CMYA5	7.68318	7.19358	8.17498	7.4106	7.71008	7.8718	8.583	9.61794	5.3416	5.83778	5.19314	4.8998	5.92358
ACSS3	7.46868	7.30016	7.16609	7.43949	8.1285	8.34778	7.99768	8.33639	6.67006	5.81347	5.69708	3.1178	4.46325
PGCP	8.34909	7.6214	9.55731	8.04286	8.9128	8.31951	6.60654	8.00739	5.68006	6.45291	5.43149	4.52378	5.45048
C1S	10.3905	8.68298	11.1105	10.7458	9.55518	9.88544	8.67592	8.6789	7.25948	7.89368	7.53274	6.31603	5.96711
SLC4A4	11.4763	11.5484	12.7207	10.2981	13.2357	13.0173	12.2646	11.5863	10.0001	10.5725	8.62631	8.62592	8.55513
SPOCK2	10.2667	10.1888	10.0202	9.71285	11.4102	10.1677	10.5291	10.9225	7.1949	9.53219	8.23743	7.65111	5.61496
C4A /// C4B	11.107	8.549	11.4421	10.6164	10.2812	10.1208	9.64668	8.61449	6.96843	8.15445	7.19794	7.39472	6.36866
---	7.5024	7.73792	7.48744	6.47217	8.92066	6.83857	7.6894	5.90775	4.21716	4.95836	5.21837	3.23921	4.74332
---	5.94627	7.19426	6.42298	6.38305	8.66048	7.59744	5.77408	5.67228	4.06859	4.80976	3.76467	3.42455	3.13404
NCAM1	8.99649	8.67564	9.94439	8.88678	9.584	9.47491	9.08177	7.58114	6.51318	7.63919	6.12333	5.31685	5.08124
ECM2	8.52321	7.78241	9.03056	8.90986	10.5056	8.80846	7.44921	7.20408	6.149	6.01056	6.1724	4.95008	4.43574
PLSCR4	9.60319	9.14204	9.3966	9.92522	10.3528	10.5988	10.1716	8.96546	6.90423	8.6133	6.09705	7.1485	4.95034
COLEC12	10.4004	8.56385	10.3333	9.95661	10.9879	10.1205	8.45996	7.40668	6.29481	7.59739	6.36305	6.02203	5.92722
FGF1	8.80548	6.53033	8.27549	8.57803	9.84448	8.83333	6.98403	9.87827	6.0064	6.57531	3.92125	4.50819	4.2021
FGF1	11.144	10.1359	11.1961	10.6417	12.3093	11.7896	10.8959	13.0294	8.27249	9.53406	6.76945	7.9769	6.74799
EFEMP1	8.97813	7.68165	10.2933	9.0446	8.87542	10.6847	8.0116	7.92399	5.67389	6.96624	5.10989	3.00962	4.8409
FGF1	10.2444	8.29759	9.85184	9.8991	11.1881	10.501	8.57196	11.2636	7.17226	7.98596	4.086	5.39637	4.59098
LOC284570	8.33176	8.32062	9.3223	8.01939	10.292	9.9775	9.56674	9.28146	5.43869	7.4502	3.61888	4.27658	3.93337
CH25H	9.46844	8.87483	8.8701	8.48599	9.13622	11.3606	11.4443	9.45581	6.64007	7.61532	3.69032	4.62478	3.64054
KCNJ16	10.7137	10.9365	12.2482	10.6996	12.6127	12.5143	11.8122	12.6516	7.66176	9.30275	6.52065	4.90061	6.55022
