# Supplementary material for: Downregulation of miR-137 and miR-6500-3p promotes cell proliferation in pediatric high-grade gliomas
Source: Oncotarget. 2016 Feb 25;7(15):19723–37. doi: 10.18632/oncotarget.7736 (PMC4991414; doi:10.18632/oncotarget.7736)
Supplement: Supplementary file 4 [file oncotarget-07-19723-s004.xlsx]

## Sheet: Sheet1
Cloning Primer		sequence
miR-137	F	TTATGGTCCCGGTCAAG
	R	GAACCAGTGCGAAAACAC
miR-6500-3p	F	TTCAGGTCTCCTCTACTTGTCAG
	R	GACAGAACAGCTCTTGGGAGA
CENPE 3'UTR	F	GCATCTAGAACTCCTCTTTGTCACT
	R	GCATCTAGAGGTGATTCAGAACTACTAAAC
CENPE 3'UTR Mutant	F	AGAAGAAGGAACCTTAATCACCA
	R	TGGTGATTAAGGTTCCTTCTTCT
KIF14 3'UTR	F	GCATCTAGATGACCACCCATGAAAGAAAA
	R	GCATCTAGATCGAAAAGGGCAAATGAAAG
KIF14 3'UTR Mutant	F	TACCAATGTTAATTATGGTAAAGATAA
	R	TTATCTTTACCATAATTAACATTGGTA
NCAPG 3'UTR	F	GCATCTAGAGAAAGACGATGGAGGTGGAA
	R	AATTCTAGATGTTGACACCTCCCTAATCCA
NCAPG 3'UTR Mutant	F	AGCTAGTTCATATGGGAAGTTTTCCA
	R	TGGAAAACTTCCCATATGAACTAGCT
QPCR		sequence
U6	F	CTCGCTTCGGCAGCAC
	R	AACGCTTCACGAATTTGCG
miR-137	F	CGGCGGTTATTGCTTAAGAATAC
	R	GCAGGGACCGTGGT
miR-6500-3p	F	CAGCGACACACTTGTTGGGATGA
	R	GCAGGGACCGTGGT
GAPDH	F	GGAGTCCACTGGCGTCTTCA
	R	TGGTTCACACCCATGACGAA
CENPE	F	GAAGAAGTCAACAGGCCCAA
	R	CCACCTCCACAAGTTAAGGG
KIF14	F	TCGGGTTCGTAACCTGAAAC
	R	AAAAGGCATCTTCACCCCTG
NCAPG	F	GATGATGAATGCCCAGTGGT
	R	AGTCTTTGCTGATGGTGCAA
miR RT-specific primer		sequence
miR-137		GTCGTATCCAGTGCAGGGTCCGAGGTATTCGCACTGGATACGACCTACGC
miR-6500		GTCGTATCCAGTGCAGGGTCCGAGGTATTCGCACTGGATACGACGCAGG
U6		AAAATATGG
